# Supplementary material for: Characterization of Copy Number Variants in Hereditary Cancer Patients Through NGS Shows a Distinctive PALB2 Contribution to the Diagnostic Yield
Source: Hum Mutat. 2026 Jan 3;2026:6601291. doi: 10.1155/humu/6601291 (PMC12759264; doi:10.1155/humu/6601291)
Supplement: Supplementary file 3 — Supporting Information 3 Table S1: Personal and family clinical details of the study population. [file HUMU-2026-6601291-s005.xlsx]

## Sheet: Sheet1
	Supplementary Table 1: Personal and family clinical details of the study population
	PATIENT CHARACTERISTICS		N.OF INDIVIDUALS (%)
	CLINICAL HISTORY	Unaffected	62/2949	(2.1%)
		Affected	2887/2949	(97.9%)
	CANCERS AMONG AFFECTED PATIENTS	Breast Cancer	1503/2887	(52.1%)
		EOBC	200/2887	(6.9%)
		TNBC	515/2887	(17.8%)
		MBC	62/2887	(2.1%)
		MBC and Prostate Cancer	04/2887	(0.1%)
		Breast and Ovarian Cancer	42/2887	(1.4%)
		Breast and Other Cancers	89/2887	(3.1%)
		Ovarian Cancer	144/2887	(5.0%)
		Ovarian and Other Cancers	13/2887	(0.5%)
		Prostate Cancer	17/2887	(0.6%)
		Pancreatic Cancer	226/2887	(7.8%)
		Pancreatic and Prostate Cancer	08/2887	(0.3%)
		Other	64/2887	(2.2%)
	FAMILY HISTORY OF NEOPLASM	Positive	2428/2949	(82.3%)
		Negative	185/2949	(6.3%)
		Not informative	336/2949	(11.4%)
	TEST RESULTS	Class 1 and 2, LB/B variants	1268/2949	(43.0%)
		Class 3, VUS	1246/2949	(42.2%)
		Class 4 and 5, LP/P variants	435/2949	(14.8%)
	EOBC= Early Onset Breast Cancer, TNBC= Triple Negative Breast Cancer, MBC= Male Breast Cancer
