# Supplementary material for: Characterization of Copy Number Variants in Hereditary Cancer Patients Through NGS Shows a Distinctive PALB2 Contribution to the Diagnostic Yield
Source: Hum Mutat. 2026 Jan 3;2026:6601291. doi: 10.1155/humu/6601291 (PMC12759264; doi:10.1155/humu/6601291)
Supplement: Supplementary file 4 — Supporting Information 4 Table S2: Comparison of variants analysis results in our study population and recently published studies. [file HUMU-2026-6601291-s004.xlsx]

## Sheet: CNV+SNV variant comparison
	Supplemnetary Table 2: Comparison of variants analysis results in our study population and recently published studies.
	DATASET	TOTAL TESTED INDIVIDUALS	GEOGRAPHIC ORIGINª	PERSONAL CLINICAL HISTORY OF CANCER	BC/OC AMONG AFFECTED INDIVIDUALS	TESTED GENES	LP-P VARIANTS POSITIVE YIELD	VUS YIELD	GENES WITH THE HIGHEST YIELD OF LP-P VARIANTSᵇ
	Modena 2023	2949	European ancestry	97.9%	BC (82.2%) OC (5.5%)	22	435/2949 (14.8%)	1246/2949 (42.2%)	BRCA2 (18.2%) BRCA1 (17.5%) CHEK2 (14.3%) PALB2 (10.3%) ATM (8.5%) [MUTYH-bi/mono (15.9%)]
	Susswein 2016⁴	10030	80% Caucasian	74.7%	BC (70.9%) OC (11.4%)	6-29	901/10030 (9.0%)	2454/10030 (24.4%)	CHEK2 (21.3%) BRCA2 (14.4%) BRCA1 (13.9%) ATM(10.0%) PALB2 (6.3%) [MUTYH tested in <40% of patients]
	Tsaousis 2019¹⁹	1197	35.5% Greek 30.4% Romanian 43.7% Turkish	77.6%	BC (82.7%) OC (4.4%)	26-33	264/1197 (22.1%)	417/1197 (34.8%)	BRCA1 (34.1%) BRCA2 (13.6%) CHEK2 (11.4%) PALB2 (7.6%) ATM (5.3%) [MUTYH-bi/mono (9.1%)]
	Lerner‐Ellis 2020²⁴	3251	Mixed ethnicity (largely of European descent)	85.2%	BC (71.7%) OC (9.3%)	17-27	295/3251 (9.1%)	882/3251 (27.1%)	BRCA2 (24.1%) BRCA1 (21%) CHEK2 (13.6%) PALB2 (8.8%) ATM (6.8%) [MUTYH-mono considered as VUS]
	Bhai 2021⁶	2870	63.7% of European ancestry	95.1%	BC (54%) OC (16%)	20-31	431/2870 (15%)	1032/2870 (36%)	[in 276 BC/OC positive patients] BRCA1 (21%) BRCA2 (16.3%) CHEK2 (14.5%) ATM (9.8%) PALB2 (5.8%) [MUTYH-bi/mono (9.4%)]
	Henkel 2023¹³	6941	No information provided	NA	NA	26 (Genomics England PanelApp: Familial breast cancer)	778/6941 (11.2%)	617/6941 (8.9%)	BRCA1 (32.6%) BRCA2 (29.1%) CHEK2 (16.4%) ATM (7.7%) PALB2 (5.9%) [MUTYH-bi/mono (1.4%)]
	Öfverholm 2023²⁵	4622 [BC/OC patients]	Swedish population	100.0%	BC (86.8%) OC (8.4%)	13	765/4622 (16.6%)	NA	BRCA1 (35.9%) CHEK2 (20.9%) BRCA2 (17.8%) ATM (9.5%) PALB2 (5.1%) [MUTYH not tested]
	ªAs reported in the original article. ᵇCalculated with LP/P variants out of positive patients.
