# Supplementary material for: Characterization of Copy Number Variants in Hereditary Cancer Patients Through NGS Shows a Distinctive PALB2 Contribution to the Diagnostic Yield
Source: Hum Mutat. 2026 Jan 3;2026:6601291. doi: 10.1155/humu/6601291 (PMC12759264; doi:10.1155/humu/6601291)
Supplement: Supplementary file 5 — Supporting Information 5 Table S3: CNVs full list. [file HUMU-2026-6601291-s003.xlsx]

## Sheet: CNVs
	Supplementary Table 3: CNVs full list
	GENE	CNV	VARIANT NOTATION	N.OF INDIVIDUALS	CLASSIFICATION	CLINICAL HISTORY
	ATM	Ex 62-63 dup	NC_000011.9:g.108235723_108239857dup	3	VUS	BC
	ATM	Ex 62-63 del	NC_000011.9:g.108235723_108239857del	1	P	EOBC
	BARD1	Ex 01-11 dup	NC_000002.11:g.215590370_215674407dup	1	VUS	PaC
	BRCA1	Ex1-2 del	NC_000017.10:g.41275964_41277589del	2	P	TNBC
	BRCA1	Ex4-6 del	NC_000017.10:g.41256108_41258635del	1	P	TNBC
	BRCA1	Ex7-12 dup	NC_000017.10:g.41231264_41251964dup	1	P	BOC
	BRCA1	Ex 22 del	NC_000017.10:g.41199604_41199782del	1	P	TNBC
	BRCA2	Ex 14-18 del	NC_000013.10:g.32928914_32937735del	1	P	BBC
	BRIP1	Ex7 dup	NC_000017.10:g.59885734_59886213dup	2	VUS	BC
	BRIP1	Ex 5-6 del	NC_000017.10:g.59924343_59926734del	1	P	BC
	BRIP1	Ex 1-17 del	NC_000017.10:g.59793250_59941024del	1	P	BC
	BRIP1	3'UTR dup	NC_000017.10:g.59757708_59757859dup	1	VUS	Not Affected
	CDH1	Whole gene dup	NC_000016.9:g.68770957_68867407del	1	VUS	BC
	CHEK2	Ex 6-15 del	NC_000022.10:g.29084049_29107831del	1	P	BC
	CHEK2	Ex 9-10 del	NC_000022.10:g.29092813_29095995del	1	P	EOBC
	MLH1	Ex 11-19 del	NC_000003.11:g.37059090_37092337del	1	P	BC + Colon
	MSH2	Ex 7-8 dup	NC_000002.11:g.47656871_47672861dup	1	VUS	PaC
	PALB2	Ex 11 del	NC_000016.9:g.23625249_23625488del	24	P	BC + Pac
	PALB2	Ex 1-8 del	NC_000016.9:g.23635253_23652794del	2	P	TNBC
	PALB2	Ex 11 dup	NC_000016.9:g.23625249_23625488dup	1	P	TNBC
	PALB2	Ex 8-10 del	NC_000016.9:g.23625413_23635416del	1	P	EOBC
	PMS2	Whole gene dup	NC_000007.13:g.6012870_6048647dup	1	VUS	BC
	PMS2	Ex 7 del	NC_000007.13:g.6036886_6037125del	1	P	OC
	PMS2	Ex 10-11 dup	NC_000007.13:g.6022626_6031606dup	1	VUS	PaC
	PTEN	Ex 4-5 del	NC_000010.10:g.89690705_89693069del	1	LP	BBC
	The variants are reported in accordance with the output generated by SOPHiA DDM.
	BC= Breast Cancer, EOBC= Early Onset Breast Cancer, PaC= Pancreatic Cancer, BBC= Bilateral Breast Cancer, TNBC= Triple Negative Breast Cancer, BOC= Breast and Ovarian Cancer, OC= Ovarian Cancer.
