# Supplementary material for: Characterization of Copy Number Variants in Hereditary Cancer Patients Through NGS Shows a Distinctive PALB2 Contribution to the Diagnostic Yield
Source: Hum Mutat. 2026 Jan 3;2026:6601291. doi: 10.1155/humu/6601291 (PMC12759264; doi:10.1155/humu/6601291)
Supplement: Supplementary file 6 — Supporting Information 6 Table S4: PALB2 pathogenic variant full list. [file HUMU-2026-6601291-s002.xlsx]

## Sheet: PALB2 Variants
	Supplementary Table 4: PALB2 pathogenic variant full list
	VARIANT NOTATION (HGVS NOMENCLATURE)	PREDICTED PROTEIN VARIANT	EXON	VARIANT TYPE	CODING CONSEQUENCE	PROTEIN DOMAIN	N. OF PATIENTS	CLINICAL HISTORY (N. OF PATIENTS)
	NM_024675.3:c.48G>A	p.(Lys16=)	1	SNV	Splicing	DNA binding domain, BRCA1 interaction	1	TNBC
	NM_024675.3:c.106C>T	p.(Gln36*)	2	SNV	Nonsense	DNA binding domain, BRCA1 interaction	1	BC
	NM_024675.3:c.420del	p.(Lys140Asnfs*37)	4	Deletion	Frameshift	DNA binding domain, RAD51 interaction	1	TNBC
	NM_024675.3:c.427_440dup	p.(Arg147Serfs*35)	4	Duplication	Frameshift	DNA binding domain, RAD51 interaction	1	TNBC
	NM_024675.3:c.509_510del	p.(Arg170Ilefs*14)	4	Deletion	Frameshift	DNA binding domain, RAD51 interaction	1	TNBC
	NM_024675.3:c.758dup	p.(Ser254Ilefs*3)	4	Duplication	Frameshift	NA	1	BC
	NM_024675.3:c.1240C>T	p.(Arg414*)	4	SNV	Nonsense	Chromatin Association domain (ChAM)	1	PaC
	NM_024675.3:c.1317del	p.(Phe440Leufs*12)	4	Deletion	Frameshift	Chromatin Association domain (ChAM)	1	BC
	NM_024675.3:c.2167_2168del	p.(Met723Valfs*21)	5	Deletion	Frameshift	MRG15 binding domain	3	BC (2) TNBC (1)
	NM_024675.3:c.3310_3313dup	p.(Val1105Glyfs*19)	12	Duplication	Frameshift	WD40: BRCA2, RAD51, RAD51C binding domain	1	TNBC
	NM_024675.3:c.3556del	p.(Ser1186Hisfs*5)	13	Deletion	Frameshift	WD40: BRCA2, RAD51, RAD51C binding domain	5	BC (1) TNBC (1) PaC (3)
	NC_000016.9:g.23635253_23652794del	p.?	1-8	CNV	Deletion	Multiple domain	2	TNBC (2)
	NC_000016.9:g.23625413_23635416del	p.?	8-10	CNV	Deletion	WD40: BRCA2, RAD51, RAD51C binding domain	1	EOBC
	NC_000016.9:g.23625249_23625488del	p.?	11	CNV	Deletion	WD40: BRCA2, RAD51, RAD51C bindings domain	24	BC (9) TNBC (7) BBC (3) PaC (5)
	NC_000016.9:g.23625249_23625488dup	p.?	11	CNV	Duplication	WD40: BRCA2, RAD51, RAD51C binding domain	1	TNBC
	Variants are reported in accordance with the output generated by SOPHiA DDM. Cancer.
	TNBC= Triple Negative Breast Cancer, BC= Breast Cancer, BBC= Bilateral Breast Cancer, PaC= Pancreatic
