# Supplementary material for: Characterization of Copy Number Variants in Hereditary Cancer Patients Through NGS Shows a Distinctive PALB2 Contribution to the Diagnostic Yield
Source: Hum Mutat. 2026 Jan 3;2026:6601291. doi: 10.1155/humu/6601291 (PMC12759264; doi:10.1155/humu/6601291)
Supplement: Supplementary file 7 — Supporting Information 7 Table S5: Details of PALB2 exon 11 CNVs reported in the literature. [file HUMU-2026-6601291-s007.xlsx]

## Sheet: Sheet1
	Supplementary Table 5: Details of PALB2 exon 11 CNVs reported in the literature
	PALB2 EXON 11 CNV	TYPE	REFERENCE	START	END	SIZE (bp)	Nearest Alu elements
	Schrader et al. 2014	deletion	GRCh37 (NC_000016.9)	23625134	23628923	3791	AluSp
	Bouras et al. 2022	duplication	GRCh37 (NC_000016.9)	23621089	23626223	5134	AluY/Ya5
	Sidoti et al. 2024	duplication	GRCh37 (NC_000016.9)	23621089	23626223	5134	AluY/Ya5
		deletion	GRCh37 (NC_000016.9)	23622527	23630729	8202	AluSx/Sx1
	Modena 2023	duplication	GRCh37 (NC_000016.9)	23621089	23626223	5134	AluY/Ya5
		deletion	GRCh37 (NC_000016.9)	23622528	23630732	8204	AluSx/Sx1
